# Supplementary material for: Prognostic significance of somatic mutations in myeloid cells of men with chronic heart failure – interaction between loss of Y chromosome and clonal haematopoiesis
Source: Eur J Heart Fail. 2025 Jul 24;27(12):3219–34. doi: 10.1002/ejhf.3778 (PMC12803692; doi:10.1002/ejhf.3778)
Supplement: Supplementary file 1 — Appendix S1. Supporting information. [file EJHF-27-3219-s001.zip]

Archive with 2 entries (2 files):
- Table S3_S4.xlsx
- Tables S1 und S2_final.xlsx
