# Supplementary material for: Prognostic significance of somatic mutations in myeloid cells of men with chronic heart failure – interaction between loss of Y chromosome and clonal haematopoiesis
Source: Eur J Heart Fail. 2025 Jul 24;27(12):3219–34. doi: 10.1002/ejhf.3778 (PMC12803692; doi:10.1002/ejhf.3778)
Supplement: Supplementary file 1 — Appendix S1. Supporting information. [file EJHF-27-3219-s001.zip › Table S3_S4.xlsx]

## Sheet: S3
Baseline	EF ≥ 50%
Characteristic				LOY < 17%		LOY≥17%		p-value
		N=269		N = 201		N=68
Cohort
	Ischemic Heart Failure	25 (9.3%)		24 (12%)		1 (1.5%)		0.01
	TAVR	244 (91%)		177 (88%)		67 (99%)
DNMT3A VAF≥2		40 (15%)		31 (15%)		9 (13%)		0.7
TET2 VAF≥2		40 (15%)		28 (14%)		12 (18%)		0.5
DNMT3A and or TET2 VAF ≥2		75 (28%)		56 (28%)		19 (28%)		> 0.9
Death		44 (16%)		26 (13%)		18 (26%)		0.009
COPD (N=266)		34 (13%)		27 (14%)		7 (10%)		0.5
Diabetes mellitus (N=266)		73 (27%)		59 (30%)		14 (21%)		0.14
Coronary Artery Disease (N=265)		189 (71%)		142 (72%)		47 (69%)		0.6
Hypertension (N=266)		216 (81%)		487 (76%)		109 (77%)		0.4
Atrial Fibrillation (N=265)		106 (40%)		77 (39%)		29 (43%)		0.6
History of Smoking (N=165)		104 (63%)		80 (62%)		24 (65%)		0.8
Age		80 (75, 84)		79 (74, 84)		82 (80, 84)		0.003
BMI (N=265)		26.5 (24.6, 29.4)		26.6 (24.5, 29.4)		26.3 (24.6, 29.4)		0.8
LVEF (%)		60.0 (55.0, 60.0)		60.0 (55.0, 60.0)		60.0 (55.0, 60.0)		>0.9
	LVEF <50%	0 (0%)		0 (0%)		0 (0%)
	LVEF≥ 50%	269 (100%)		201 (100%)		68 (100%)
Creatinine (N=265)		1.08 (0.94, 1.31)		1.09 (0.94, 1.28)		1.07 (0.92, 1.40)		>0.9
CRP (N=245)		0.21 (0.09, 0.60)		0.22 (0.10, 0.57)		0.20 (0.07, 0.68)		0.5
Hemoglobine (g/dl); N=266		12.90 (11.40, 14.20)		13.00 (11.60, 14.28)		12.60 (10.97, 13.80)		0.068
Thrombocytes (/nl); N=263		200 (166, 246)		192 (164, 246)		210 (171, 245)		0.5
Leukocytes (/nl); N=266		6.78 (5.80, 8.08)		6.76 (5.80, 8.08)		6.86 (5.76, 8.10)		>0.9
hs Troponin (pg/ml); N=207		21 (14, 34)		20 (15, 34)		22 (14, 36)		0.7
NT-proBNP (pg/ml); N=219		880 (350, 2.142)		756 (292, 2.019)		1,280 (617, 2.417)		0.039
ACEi/ARB (N=269)		234 (87%)		174 (87%)		60 (88%)		0.7
ARNI (N=269)		3 (1.1%)		2 (0.7%)		1 (0.3%)		0.99
Aldosteroneantagonist (N=265)		28 (11%)		22 (11%)		6 (8.8%)		0.6
Betablocker (N=265)		153 (58%)		114 (58%)		39 (57%)		>0.9
SGLT2i (N=269)		6 (2.2%)		5 (1.8%)		1 (0.4%)		0.99
Statin (N=265)		210 (79%)		154 (78%)		56 (82%)		0.5

## Sheet: S4
Baseline	EF < 50%
Characteristic				LOY < 17%		LOY≥17%		p-value
		N=512		N = 439		N=73
Cohort
	Ischemic Heart Failure	384 (75%)		350 (80%)		34 (47%)		<0.001
	TAVR	128 (25%)		89 (20%)		39 (53%)
DNMT3A VAF≥2		53 (10%)		46 (10%)		7 (9.6%)		0.8
TET2 VAF≥2		40 (7.8%)		30 (6.8%)		10 (14%)		0.043
DNMT3A and or TET2 VAF ≥2		88 (17%)		71 (16%)		17 (23%)		0.14
Death		111 (22%)		85 (19%)		26 (36%)		0.002
COPD (N=511)		52 (10%)		42 (9.6%)		10 (14%)		0.3
Diabetes mellitus		172 (34%)		147 (33%)		25 (34%)		0.9
Coronary Artery Disease		472 (92%)		409 (93%)		63 (86%)		0.043
Hypertension		380 (74%)		324 (74%)		56 (77%)		0.6
Atrial Fibrillation (N=506)		333 (66%)		283 (65%)		50 (68%)		0.6
History of Smoking (N=380)		244 (64%)		219 (64%)		25 (68%)		0.7
Age		68 (57, 77)		65 (56, 75)		78 (73, 82)		<0.001
BMI (N=485)		27.0 (24.6, 29.7)		27.1 (24.7, 29.9)		25.8 (23.9, 28.1)		0.023
LVEF (%)		30 (25, 40)		30 (25, 40)		35 (25, 40)		0.036
	LVEF <50%	512 (100%)		439 (100%)		73 (100%)
	LVEF≥ 50%	0 (0%)		0 (0%)		0 (0%)
Creatinine (N=434)		1.17 (0.98, 1.48)		1.15 (0.98, 1.42)		1.30 (1.07, 1.79)		0.007
CRP (N=478)		0.37 (0.18, 0.96)		0.36 (0.18, 0.94)		0.47 (0.16, 1.51)		0.7
Hemoglobine (g/dl); N=511		13.90 (12.40, 15.00)		14.00 (12.60, 15.00)		12.90 (11.20, 14.20)		<0.001
Thrombocytes (/nl); N=463		206 (167, 250)		207 (168, 251)		202 (163, 238)		0.3
Leukocytes (/nl); N=510		7.52 (6.27, 8.91)		7.57 (6.30, 9.03)		7.00 (6.10, 8.33)		0.056
hs Troponin (pg/ml); N=234		30 (18, 57)		30 (17, 58)		30 (21, 54)		0.6
NT-proBNP (pg/ml); N=340		1.736 (691, 4.561)		1.580 (650, 4.033)		2.292 (1,081, 10.592)		0.009
ACEi/ARB (N=511)		375 (73%)		319 (73%)		56 (77%)		0.5
ARNI (N=512)		66 (12,8%)		56 (10.9%)		10 (2%)		0.824
Aldosteroneantagonist (N=487)		247 (51%)		219 (53%)		28 (40%)		0.053
Betablocker (N=486)		422 (87%)		363 (87%)		59 (84%)		0.5
SGLT2i (N=512)		60 (12%)		49 (10%)		11 (2.1%)		0.337
Statin (N=488)		407 (83%)		348 (83%)		59 (84%)		0.8
