# Supplementary material for: Prognostic significance of somatic mutations in myeloid cells of men with chronic heart failure – interaction between loss of Y chromosome and clonal haematopoiesis
Source: Eur J Heart Fail. 2025 Jul 24;27(12):3219–34. doi: 10.1002/ejhf.3778 (PMC12803692; doi:10.1002/ejhf.3778)
Supplement: Supplementary file 1 — Appendix S1. Supporting information. [file EJHF-27-3219-s001.zip › Tables S1 und S2_final.xlsx]

## Sheet: S2
Study ID	HUGO Symbol	Chromosome	VAF (%)	DNA Change	Protein Change	Variant
224	TET2	4	2.04	c.944_947del	p.Ser315Phefs*31	DEL
20	TET2	4	2.28	c.2771del	p.His924Leufs*29	DEL
290	TET2	4	2.29	c.4708del	p.Met1570*	DEL
506	TET2	4	2.29	c.4082G>A	p.Gly1361Asp	PM
12	TET2	4	2.43	c.4210C>T	p.Arg1404*	PM
299	TET2	4	2.43	c.2743dup	p.Ala915Glyfs*9	DUP
222	TET2	4	2.55	c.2279_2280del	p.Phe760Serfs*8	DEL
43	TET2	4	2.55	c.5482C>T	p.Gln1828*	PM
270	TET2	4	2.58	c.3893G>A	p.Cys1298Tyr	PM
353	TET2	4	2.61	c.724G>C	p.Val242Leu	PM
219	TET2	4	2.63	c.3895A>G	p.Lys1299Glu	PM
273	TET2	4	2.78	c.5618T>C	p.Ile1873Thr	PM
237	TET2	4	2.96	c.5618T>C	p.Ile1873Thr	PM
728	TET2	4	3.05	c.3307_3310del	p.Asn1103Leufs*2	PM
298	TET2	4	3.06	c.4060dup	p.Arg1354Lysfs*47	DUP
379	TET2	4	3.1	c.76C>T	p.Gln26*	PM
744	TET2	4	3.19	c.1648C>T	p.Arg550*	PM
145	TET2	4	3.21	c.822del	p.Asn275Ilefs*18	DEL
318	TET2	4	3.24	c.3848C>A	p.Ala1283Asp	PM
5	TET2	4	3.27	c.2652del	p.Glu885Asnfs*36	DEL
549	TET2	4	3.27422	c.4133G>A	p.Cys1378Tyr	PM
307	TET2	4	3.36	c.2266dup	p.Ile756Asnfs*13	DUP
378	TET2	4	3.7	c.4626_4627insTAG	p.Gln1542*	INS
185	TET2	4	3.79	c.5618T>C	p.Ile1873Thr	PM
557	TET2	4	3.88581	c.5189_5192dup	p.His1732Trpfs*24	DUP
562	TET2	4	3.90785	c.3646C>T	p.Arg1216*	PM
119	TET2	4	3.98	c.500del	p.Ser167*	DEL
175	TET2	4	3.98	c.4894C>T	p.Gln1632*	PM
133	TET2	4	4.02	c.4460del	p.Asn1487Ilefs*84	DEL
135	TET2	4	4.08	c.4031C>T	p.Ala1344Val	PM
176	TET2	4	4.26	c.4072T>C	p.Cys1358Arg	PM
180	TET2	4	4.4	c.860_867del	p.Lys287Serfs*5	DEL
724	TET2	4	4.74	c.2899del	p.Gln967Asnfs*40	PM
82	TET2	4	4.81	c.3581C>G	p.Pro1194Arg	PM
376	TET2	4	4.82	c.1651del	p.Asp551Ilefs*10	DEL
789	TET2	4	4.94	c.3578G>A	p.Cys1193Tyr	PM
380	TET2	4	5	c.1842del	p.Leu615Serfs*24	DEL
162	TET2	4	5.1	c.3932T>C	p.Leu1311Pro	PM
271	TET2	4	5.4	c.1607_1608del_x000D_	p.Lys536Argfs*30_x000D_	DEL
363	TET2	4	5.4	c.1777C>T	p.Gln593*	PM
156	TET2	4	5.5	c.2961C>A	p.Cys987*	PM
580	TET2	4	5.81611	c.2150_2151del	p.His717Profs*5	DEL
583	TET2	4	5.97	c.3643G>T	p.Glu1215*	PM
769	TET2	4	6.2	c.5162_5166delinsGGCC	p.Leu1721Trpfs*24	PM
230	TET2	4	6.3	c.3872G>A	p.Trp1291*	PM
295	TET2	4	6.5	c.5718_5722dup	p.Asn1908Thrfs*2	DUP
308	TET2	4	6.6	c.3487del	p.Ile1163Serfs*63	DEL
592	TET2	4	6.99481	c.3814G>C	p.Ala1272Pro	PM
606	TET2	4	6.99833	c.3734A>G	p.Tyr1245Cys	PM
770	TET2	4	7.2	c.2290dup	p.Gln764Profs*5	PM
14	TET2	4	7.5	c.553C>T	p.Gln185*	PM
141	TET2	4	7.6	c.4256C>G	p.Pro1419Arg	PM
256	TET2	4	8.8	c.3500+2T>G	p.splice site mutation	PM
76	TET2	4	9.7	c.1930C>T	p.Gln644*	PM
352	TET2	4	9.7	c.4210C>T	p.Arg1404*	PM
719	TET2	4	9.9	c.4490C>A	p.Ser1497*	PM
15	TET2	4	10	c.1971dup	p.His658Thrfs*23	DUP
344	TET2	4	10.4	_x000D_c.5581G>A	p.Gly1861Arg	PM
64	TET2	4	11	c.4133G>A	p.Cys1378Tyr	PM
138	TET2	4	11	c.3803+2T>C	p.splice site mutation	PM
252	TET2	4	11	c.369dup_x000D_	p.Asn124*_x000D_	DUP
306	TET2	4	11.4	c.3655C>G	p.His1219Asp	PM
765	TET2	4	11.9	c.3655C>G	p.His1219Asp	PM
127	TET2	4	14.5	c.3578G>A	p.Cys1193Tyr	PM
369	TET2	4	15.1	c.2474C>G	p.Ser825*	PM
286	TET2	4	15.2	c.3190del	p.Val1064Phefs*2	DEL
169	TET2	4	15.8	c.3384_3385insTT	p.Asp1129Leufs*9	INS
254	TET2	4	21.5	c.3501-1G>A	p.splice site mutation	PM
651	TET2	4	23.73	c.3594+1G>C	p.splice site mutation	PM
250	TET2	4	26.1	c.2150_2151del	p.His717Profs*5	DEL
71	TET2	4	26.7	c.4120T>C	p.Cys1374Arg	PM
350	TET2	4	27.2	c.1747G>T	p.Glu583*	PM
80	TET2	4	28.2	c.4707C>G	p.Tyr1569*	PM
136	TET2	4	28.3	c.4073G>A	p.Cys1358Tyr	PM
236	TET2	4	29.3	c.4108G>A_x000D_	p.Gly1370Arg_x000D_	PM
760	TET2	4	34.7	c.4707C>G	p.Tyr1569*	PM
383	TET2	4	35.6	c.818del_x000D_	p.Gln273Argfs*20_x000D_	DEL
347	TET2	4	36.1	c.2839C>T_x000D_	p.Gln947*_x000D_	PM
181	TET2	4	41.7	c.3721G>A	p.Ala1241Thr	PM
231	TET2	4	42.5	c.5158A>T	p.Lys1720*	PM
PM - point mutation, DEL - deletion, DUP - duplication, INS - insertion, COMP - complex mutation

## Sheet: S1
Study ID	HUGO Symbol	Chromosome	VAF (%)	DNA Change	Protein Change	Variant
766	DNMT3A	2	2.02	c.905G>A	p.Gly302Asp	PM
600	DNMT3A	2	2.04271	c.2245C>G	p.Arg749Gly	PM
763	DNMT3A	2	2.06	c.2375G>C	p.Arg792Pro	PM
98	DNMT3A	2	2.1	c.1954del	p.Asp652Thrfs*53	DEL
605	DNMT3A	2	2.11	c.677C>T	p.Ala226Val	PM
147	DNMT3A	2	2.13	c.1585G>A	p.Asp529Asn	PM
615	DNMT3A	2	2.18	c.2026C>T	p.Arg676Trp	PM
317	DNMT3A	2	2.3	c.1006T>A_x000D_	p.Phe336Ile_x000D_	PM
282	DNMT3A	2	2.38	c.1662C>A_x000D_	p.Cys554*_x000D_	PM
633	DNMT3A	2	2.40716	c.1345_1348del	p.Ala449delfs	DEL
323	DNMT3A	2	2.44	c.1851+1G>T_x000D_	p.splice site mutation_x000D_	PM
226	DNMT3A	2	2.56	c.2132_2135dup	p.Asp712Glufs*2	DUP
69	DNMT3A	2	2.58	c.1856del	p.Pro619Leufs*32	DEL
124	DNMT3A	2	2.69	c.1843C>T	p.Gln615*	PM
642	DNMT3A	2	2.74	c.748C>T	p.Pro250Ser	PM
215	DNMT3A	2	2.76	c.2644C>T	p.Arg882Cys	PM
257	DNMT3A	2	2.81	c.954_961del	p.Arg320*	DEL
223	DNMT3A	2	2.95	c.1609_1613del	p.Cys537Hisfs*7	DEL
288	DNMT3A	2	2.95	c.896A>T	p.Lys299Ile	PM
732	DNMT3A	2	3.14	c.2330C>T	p.Pro777Leu	PM
645	DNMT3A	2	3.17015	c.2165del	p.Gly722Alafs	DEL
15	DNMT3A	2	3.19	c.1851+1delinsAA	p.splice site mutation	COMP
750	DNMT3A	2	3.35	c.1136G>A	p.Arg379His	PM
266	DNMT3A	2	3.39	c.2711C>T	p.Pro904Leu	PM
212	DNMT3A	2	3.4	c.905G>T	p.Gly302Val	PM
397	DNMT3A	2	3.4	c.2644C>T	p.Arg882Cys	PM
8	DNMT3A	2	3.43	c.2193_2195del	p.Phe732del	DEL
740	DNMT3A	2	3.43	c.1758C>A	p.Cys586*	PM
650	DNMT3A	2	3.59	c.1713_1718del	p.Ala572_Gln573del	DEL
104	DNMT3A	2	3.61	c.2207G>A	p.Arg736His	PM
307	DNMT3A	2	3.63	c.1397_1399delinsC	p.Lys466Thrfs*6	COMP
162	DNMT3A	2	3.83	c.1667+1G>T	p.splice site mutation	PM
652	DNMT3A	2	4.02	c.1097G>A	p.Arg366His	PM
730	DNMT3A	2	4.04	c.2397del	p.Gly800Valfs*2	PM
156	DNMT3A	2	4.09	c.2207G>A	p.Arg736His	PM
653	DNMT3A	2	4.25295	c.1904G>A	p.Arg635Gln	PM
177	DNMT3A	2	4.37	c.915G>A	p.Trp305*	PM
313	DNMT3A	2	4.42	c.2221dup	p.Ala741Glyfs*8	DUP
97	DNMT3A	2	4.82	c.2578T>C	p.Trp860Arg	PM
274	DNMT3A	2	4.9	c.2578T>C	p.Trp860Arg	PM
39	DNMT3A	2	4.93	c.2173+2T>A	p.splice site mutation	PM
247	DNMT3A	2	5	c.2210T>G	p.Leu737Arg	PM
658	DNMT3A	2	5.13	c.2638A>G	p.Met880Val	PM
662	DNMT3A	2	5.1704	c.841G>T	p.Glu281*	PM
30	DNMT3A	2	5.2	c.2478+1G>A	p.splice site mutation	PM
270	DNMT3A	2	5.2	c.2363C>T	p.Ala788Val	PM
366	DNMT3A	2	5.2	c.1969G>A	p.Val657Met	PM
459	DNMT3A	2	5.46	c.2082+1G>A	p.splice site mutation	PM
204	DNMT3A	2	5.5	c.2032C>T	p.Gln678*	PM
349	DNMT3A	2	5.5	c.2311C>T	p.Arg771*	PM
724	DNMT3A	2	5.5	c.2114T>G	p.Ile705Ser	PM
665	DNMT3A	2	5.86	c.2206C>T	p.Arg736Cys	PM
355	DNMT3A	2	6	c.976C>T	p.Arg326Cys	PM
6	DNMT3A	2	6.1	c.2083-2A>G	p.splice site mutation	PM
666	DNMT3A	2	6.161	c.2536C>T	p.Gln846*	PM
173	DNMT3A	2	6.2	c.792del	p.Val265Trpfs*51	DEL
377	DNMT3A	2	6.2	c.1752C>A	p.Tyr584*	PM
669	DNMT3A	2	6.2	c.2330C>A	p.Pro777His	PM
784	DNMT3A	2	6.8	c.2102T>A	p.Phe701Tyr	PM
271	DNMT3A	2	6.9	c.1572T>A	p.Cys524*	PM
248	DNMT3A	2	7.7	c.2153del_x000D_	p.Pro718Leufs*61_x000D_	DEL
22	DNMT3A	2	7.8	c.1976G>A	p.Arg659His	PM
741	DNMT3A	2	8.5	c.1843C>T	p.Gln615*	PM
758	DNMT3A	2	8.6	c.2312G>A	p.Arg771Gln	PM
673	DNMT3A	2	9.18371	c.427C>T	p.Arg143*	PM
681	DNMT3A	2	10.4576	c.2390A>G	p.Asn797Ser	PM
108	DNMT3A	2	11	c.2645G>A	p.Arg882His	PM
115	DNMT3A	2	11	c.1481G>T	p.Cys494Phe	PM
149	DNMT3A	2	12	c.1961G>T	p.Gly654Val	PM
273	DNMT3A	2	12.2	c.2446C>T	p.Gln816*	PM
12	DNMT3A	2	12.4	c.2679G>A	p.Trp893*	PM
228	DNMT3A	2	12.7	c.2645G>A	p.Arg882His	PM
289	DNMT3A	2	12.7	c.2644C>T	p.Arg882Cys	PM
220	DNMT3A	2	12.9	c.1733A>G	p.Glu578Gly	PM
48	DNMT3A	2	14.8	c.1549T>C	p.Cys517Arg	PM
685	DNMT3A	2	14.9123	c.995G>A	p.Gly332Glu	PM
294	DNMT3A	2	15	c.1902_1904dup	p.Arg635dup	DUP
331	DNMT3A	2	15.2	c.2716A>G	p.Lys906Glu	PM
109	DNMT3A	2	15.5	c.2645G>A	p.Arg882His	PM
66	DNMT3A	2	16	c.2174-2A>G	p.splice site mutation	PM
754	DNMT3A	2	17.5	c.769dup	p.Thr257Asnfs*7	PM
150	DNMT3A	2	18.2	c.1610G>T	p.Cys537Phe	PM
686	DNMT3A	2	18.65	c.1106T>G	p.Ile369Ser	PM
102	DNMT3A	2	19.4	c.2409-2A>C	p.splice site mutation	PM
379	DNMT3A	2	21	c.1135C>G_x000D_	p.Arg379Gly_x000D_	PM
359	DNMT3A	2	22.1	c.2644C>T	p.Arg882Cys	PM
324	DNMT3A	2	27.2	c.2645G>A	p.Arg882His	PM
284	DNMT3A	2	27.3	c.1474+1G>A	p.splice site mutation	PM
267	DNMT3A	2	29.4	c.1906G>A	p.Val636Met	PM
186	DNMT3A	2	29.8	c.2644C>T	p.Arg882Cys	PM
129	DNMT3A	2	37.3	c.2159G>A	p.Arg720His	PM
50	DNMT3A	2	39.4	c.2711C>T	p.Pro904Leu	PM
691	DNMT3A	2	39.4466	c.2099C>T	p.Pro700Leu	PM
PM - point mutation, DEL - deletion, DUP - duplication, COMP - complex mutation
